# Supplementary material for: Mixed Connective Tissue Disease as Different Entity: Global Methylation Aspect
Source: Int J Mol Sci. 2023 Oct 23;24(20):15495. doi: 10.3390/ijms242015495 (PMC10607312; doi:10.3390/ijms242015495)
Supplement: Supplementary file 1 [file ijms-24-15495-s001.zip]

Archive with 1 entries (1 files):
- ijms-2591989-supplementary.pdf
